# Supplementary material for: Impact of Modifiable Factors Associated with Physical Frailty and Cognitive Impairment Trajectory of Older Adults: Using the Korean Longitudinal Study of Aging 2006–2018
Source: Healthcare (Basel). 2025 Feb 4;13(3):315. doi: 10.3390/healthcare13030315 (PMC11817315; doi:10.3390/healthcare13030315)
Supplement: Supplementary file 1 [file healthcare-13-00315-s001.zip]

Archive with 1 entries (1 files):
- healthcare-3404634-supplementary.pdf
